# Supplementary material for: Prognosis of Pediatric Dilated Cardiomyopathy: Nomogram and Risk Score Models for Predicting Death/Heart Transplantation
Source: Children (Basel). 2025 Jul 3;12(7):880. doi: 10.3390/children12070880 (PMC12293697; doi:10.3390/children12070880)
Supplement: Supplementary file 1 [file children-12-00880-s001.zip]

Archive with 1 entries (1 files):
- children-3649557-supplementary.pdf
